# Supplementary material for: An Easy Synthesis of Monofluorinated Derivatives of Pyrroles from β-Fluoro-β-Nitrostyrenes
Source: Molecules. 2021 Jun 9;26(12):3515. doi: 10.3390/molecules26123515 (PMC8229656; doi:10.3390/molecules26123515)
Supplement: Supplementary file 1 [file molecules-26-03515-s001.zip]

Archive with 1 entries (1 files):
- molecules-1241666-proof-SM.pdf
